# Supplementary material for: Introduction to Pain Management for Third-Year Medical Students Team-Based Learning Module
Source: MedEdPORTAL. 2021 Feb 11;17:11095. doi: 10.15766/mep_2374-8265.11095 (PMC7880255; doi:10.15766/mep_2374-8265.11095)
Supplement: Supplementary file 1 — Pain Management TBL Advance Preparation Resources.docxPain Management TBL iRAT.docxPain Management TBL gRAT Group Answer Form.docxPain Management TBL gRAT Answer Key.docxPain Management TBL Team Application.docxPain Management TBL Team Application Answer Cards.docxPain Management TBL Team Application Answer Key.docxPain Management TBL Appeals Form.docx [file mep_2374-8265.11095-s001.zip]

Archive with 9 entries (9 files):
- A. Pain Management TBL Advance Preparation Resources.docx
- B. Pain Management TBL iRAT.docx
- C. Pain Management TBL gRAT Group Answer Form.docx
- D. Pain Management TBL gRAT Answer Key.docx
- E. Pain Management TBL Team Application.docx
- F. Pain Management TBL Team Application Answer Cards.docx
- G. Pain Management TBL Team Application Answer Key.docx
- H. Pain Management TBL Appeals Form.docx
- _Educational_Summary_Report_11095.pdf
